# Supplementary material for: Associations between epigenetic age and brain age in young people
Source: Sci Rep. 2025 Jul 22;15:26609. doi: 10.1038/s41598-025-11350-x (PMC12284137; doi:10.1038/s41598-025-11350-x)
Supplement: Supplementary file 1 — Supplementary Material 1 [file 41598_2025_11350_MOESM1_ESM.xlsx]

## Sheet: SM.Table1
	methylation age measure	N	Mean	St. Dev.	Min	Pctl(25)	Pctl(75)	Max
	Mean absolute error (MAE)
	EpiAgeHorvath	386	4.793	3.469	0.009	2.039	6.73	21.025
	EpiAgeZhang	386	2.225	1.944	0.007	0.867	3.148	17.411
	EpiAgeCortical	386	10.181	4.704	0.271	6.697	13.628	21.406
	BrainAge	386	5.889	4.459	0.029	2.567	8.315	24.546
	Mean difference
	EpiAgeHorvath	386	3.728	4.596	-6.911	0.426	6.674	21.025
	EpiAgeZhang	386	0.927	2.807	-5.354	-0.899	2.448	17.411
	EpiAgeCortical	386	10.124	4.826	-3.357	6.697	13.628	21.406
	BrainAge	386	4.298	6.011	-14.509	0.742	8.098	24.546
	SM Table 1. Mean absolute errors (MAE) and mean difference scores for different biological age measures calculated in relation to chronological age.

## Sheet: SM.Table2
		exposure	outcome		Model covariates
				Statistic	no.covariates	batch	sex, cell type, array	age, sex, cell type, array
		EpiAgeHorvath	EpiAgeCortical	beta coefficient	1.20 ***	0.34	0.50 **	0.42 *
				95% CI	[0.72,1.69]	[-0.08,0.75]	[0.14,0.86]	[0.07,0.78]
				R2	0.06	0.63	0.58	0.59
		EpiAgeCortical(diff)	EpiAgePACE	beta coefficient	0.02***	0.02	0	0
				95% CI	[0.01,0.03]	[0.00,0.04]	[-0.02,0.01]	[-0.02,0.01]
				R2	0.04	0.27	0.19	0.19
		EpiAgeHorvath(diff)	EpiAgeCortical(diff)	beta coefficient	0.99 ***	0.28	0.41 *	0.42 *
				95% CI	[0.52,1.47]	[-0.13,0.69]	[0.06,0.77]	[0.07,0.77]
				R2	0.04	0.61	0.57	0.57
		EpiAgeZhang(diff)	EpiAgePACE	beta coefficient	0	0.00	0.00	0.00
				95% CI	[-0.02,0.01]	[-0.02,0.01]	[-0.01,0.01]	[-0.01,0.01]
				R2	0.00	0.26	0.19	0.19
		EpiAgeCortical(resid)	EpiAgePACE	beta coefficient	0.02 ***	0.02	0	0
				95% CI	[0.01,0.03]	[0.00,0.03]	[-0.02,0.01]	[-0.02,0.01]
				R2	0.04	0.27	0.19	0.19
		EpiAgeHorvath(resid)	EpiAgeCortical(resid)	beta coefficient	0.94 ***	0.27	0.51 **	0.41 *
				95% CI	[0.47,1.40]	[-0.14,0.69]	[0.15,0.87]	[0.06,0.76]
				R2	0.04	0.58	0.51	0.54
		EpiAgeZhang(resid)	EpiAgePACE	beta coefficient	0	0.00	0.00	0.00
				95% CI	[-0.02,0.01]	[-0.02,0.01]	[-0.01,0.01]	[-0.01,0.01]
				R2	0	0.26	0.19	0.19
		SM Table 2. Multivariate regressions between epigenetic ages, their difference or residual scores; controlling for a range of different covariates. Only associations, which were nominally significant without covariate adjustment (see also SM Table 3 and 4) are shown. All continuous predictors are mean-centered and scaled by 1 standard deviation. *** p < 0.001; ** p < 0.01; * p < 0.05.

## Sheet: SM.Table3
	exposure	outcome		Model covariates
			Statistic	no.covariates	batch	sex, cell type, array, MRI study	age, sex, cell type, array, MRI study
	EpiAgeHorvath(diff)	BrainAge(diff)	beta coefficient	-0.67 *	-0.83 *	-0.58	-0.58
			95% CI	[-1.27,-0.07]	[-1.54,-0.11]	[-1.25,0.08]	[-1.25,0.08]
			R2	0.01	0.22	0.02	0.03
	EpiAgeZhang(diff)	BrainAge(diff)	beta coefficient	0.16	-0.00	-0.11	-0.08
			95% CI	[-0.44,0.76]	[-0.83,0.82]	[-0.79,0.57]	[-0.77,0.61]
			R2	0.00	0.21	0.02	0.02
	EpiAgeCortical(diff)	BrainAge(diff)	beta coefficient	-0.27	0.10	-0.03	-0.02
			95% CI	[-0.88,0.33]	[-0.87,1.07]	[-0.95,0.89]	[-0.94,0.91]
			R2	0.00	0.21	0.02	0.02
	EpiAgeHorvath(resid)	BrainAge(diff)	beta coefficient	-0.66*	-0.83*	-0.57	-0.59
			95% CI	[-1.25,-0.06	[-1.54,-0.11	[-1.24,0.09]	[-1.26,0.08]
			R2	0.01	0.22	0.02	0.03
	EpiAgeZhang(resid)	BrainAge(diff)	beta coefficient	0.17	-0.02	-0.11	-0.08
			95% CI	[-0.44,0.77]	[-0.85,0.81]	[-0.79,0.57]	[-0.77,0.61]
			R2	0.00	0.21	0.02	0.02
	EpiAgeCortical(resid)	BrainAge(diff)	beta coefficient	-0.23	0.02	0.05	-0.01
			95% CI	[-0.83,0.38]	[-0.91,0.94]	[-0.81,0.92]	[-0.91,0.89]
			R2	0.00	0.21	0.02	0.02
	EpiAgePACE	BrainAge(diff)	beta coefficient	0.58	0.66	0.59	0.59
			95% CI	[-0.03,1.18]	[-0.04,1.36]	[-0.08,1.26]	[-0.08,1.26]
			R2	0.01	0.22	0.02	0.03
	SM Table 3. Multivariate regressions predicting BrainAge(diff) from epigenetic ages difference or residual scores, controlling for a range of different covariates. All continuous predictors are mean-centered and scaled by 1 standard deviation. *** p < 0.001; ** p < 0.01; * p < 0.05.

## Sheet: SM.Table4
	predictor	statistic	EpiAgeHorvath(diff)	EpiAgeZhang(diff)	EpiAgecortical(diff)	EpiAgeHorvath(resid)	EpiAgeZhang(resid)	EpiAgeCortical(resid)	EpiAgePACE	BrainAge(diff)
	CRP	beta	0.02	0.13	-0.24	0.01	0.13	-0.24	0.01	-0.08
		95% CI	[-0.44,0.48]	[-0.15,0.40]	[-0.59,0.12]	[-0.45,0.47]	[-0.15,0.40]	[-0.59,0.12]	[0.00,0.02]	[-0.72,0.57]
		R2	0.18	0.23	0.54	0.19	0.23	0.55	0.19	0.02
	BMIsds	beta	0.49 *	0.23	-0.16	0.49 *	0.23	-0.16	0.01	0.28
		95% CI	[0.06,0.93]	[-0.03,0.48]	[-0.49,0.18]	[0.06,0.92]	[-0.03,0.48]	[-0.49,0.18]	[-0.00,0.02]	[-0.34,0.90]
		R2	0.2	0.25	0.57	0.21	0.24	0.56	0.19	0.03
	smokingDNAm	beta	0.25	-0.35 **	-0.22	0.25	-0.35 **	-0.22	-0.01 *	0.01
		95% CI	[-0.20,0.70]	[-0.61,-0.09]	[-0.56,0.13]	[-0.20,0.69]	[-0.61,-0.09]	[-0.56,0.13]	[-0.02,0.00]	[-0.63,0.65]
		R2	0.19	0.24	0.57	0.18	0.24	0.55	0.21	0.03
	cognition	beta	0	0.03	0.05	0	0.03	0.05	0	-0.24
		95% CI	[-0.44,0.45]	[-0.23,0.29]	[-0.29,0.39]	[-0.45,0.44]	[-0.23,0.29]	[-0.29,0.40]	[-0.01,0.01]	[-0.87,0.38]
		R2	0.17	0.23	0.56	0.17	0.23	0.54	0.2	0.04
	depression	beta	0.27	-0.13	-0.04	0.27	-0.13	-0.04	-0.00	-0.36
		95% CI	[-0.17,0.71]	[-0.39,0.13]	[-0.38,0.30]	[-0.17,0.71]	[-0.40,0.13]	[-0.38,0.30]	[-0.01,0.01]	[-0.98,0.26]
		R2	0.19	0.24	0.55	0.19	0.24	0.53	0.18	0.03
	SM Table 4. Multivariable regressions for five measures of health predicting measures of epigenetic and brain age (difference and residual scores). Model were adjusted for age, array, sex, cell type and MRI study. R2 refers to the variance explained of the whole model. All continuous predictors are mean-centered and scaled by 1 standard deviation. *** p < 0.001; ** p < 0.01; * p < 0.05.

## Sheet: SM.Table5
	predictor	statistic	BrainAge(diff)
	CRP	beta	0.05
		95% CI	[-0.01,0.11]
		R2	0.82
	BMIsds	beta	0.04
		95% CI	[-0.02,0.09]
		R2	0.81
	smokingDNAm	beta	0.03
		95% CI	[-0.03,0.09]
		R2	0.81
	cognition	beta	0
		95% CI	[-0.06,0.06]
		R2	0.81
	depression	beta	-0.02
		95% CI	[-0.07,0.04]
		R2	0.81
	SM Table 5. Multivariable regressions for five measures of health predicting measure of Centile brain age (difference score). Model were adjusted for age, sex, array, cell type and MRI study. R2 refers to the variance explained of the whole model. All continuous predictors are mean-centered and scaled by 1 standard deviation. *** p < 0.001; ** p < 0.01; * p < 0.05.

## Sheet: SM.Table6
	Predicted Age Measure	Age of training sample	Sample size of training sample	Difference score (diff=predicted age difference)	Residual score (resid=predicted age residual)
	EpiAgeHorvath	0-100y	3931	EpiAgeHorvath(diff)	EpiAgeHorvath(resid)
	EpiAgeZhang	2-104y	13661	EpiAgeZhang(diff)	EpiAgeZhang(resid)
	EpiAgeCortical	1-108y	1047	EpiAgeCortical(diff)	EpiAgeCortical(resid)
	EpiAgePACE	26-45y	817	(Not derived, as PACE is a rate, rather than a state measure of ageing)
	BrainAge	18-75y	2188	BrainAge(diff)	(Not derived, as advaced brain age is always expressed as a difference, never as a residual score)
	SM Table 6. Overview of measures of biological age, assessed in the current study.

## Sheet: SM.Figure1
			A) Pearson							B) Spearman
			age at DNAm	age at MRI	EpiAgeHorvath	EpiAgeZhang	EpiAgeCortical	BrainAge		age at DNAm	age at MRI	EpiAgeHorvath	EpiAgeZhang	EpiAgeCortical	BrainAge
	age at DNAm
	age at MRI
	EpiAgeHorvath
	EpiAgeZhang
	EpiAgeCortical
	BrainAge
	SM Figure 1. Biological age correlations. Pearson (A) and Spearman (B) correlations between chronological age, epigenetic ages and brain age. *** p < 0.001; ** p < 0.01; * p < 0.05.

## Sheet: SM.Figure2
		A) Pearson correlation of difference and rate scores											B) Pearson correlation of residual, rate scores and Brain(diff)
					age at DNAm	age at MRI	EpiAge.Horvath.diff	EpiAge.Zhang.diff	EpiAge.Cortical.diff	EpiAge.PACE	BrainAge.diff					age at DNAm	age at MRI	EpiAge.Horvath.resid	EpiAge.Zhang.resid	EpiAge.Cortical.resid	EpiAge.PACE	BrainAge.diff
		age at DNAm											age at DNAm
		age at MRI											age at MRI
		EpiAge.Horvath.diff											EpiAge.Horvath.resid
		EpiAge.Zhang.diff											EpiAge.Zhang.resid
		EpiAge.Cortical.diff											EpiAge.Cortical.resid
		EpiAge.PACE											EpiAge.PACE
		BrainAge.diff											BrainAge.diff
		C) Spearman correlation of difference and rate scores											D) Spearman correlation of residual, rate scores and brain(diff)
		age at DNAm											age at DNAm
		age at MRI											age at MRI
		EpiAge.Horvath.diff											EpiAge.Horvath.resid
		EpiAge.Zhang.diff											EpiAge.Zhang.resid
		EpiAge.Cortical.diff											EpiAge.Cortical.resid
		EpiAge.PACE											EpiAge.PACE
		BrainAge.diff											BrainAge.diff
		SM Figure 2. Biological age difference and residual score correlations. Pearson (top panel) and Spearman (lower panel) correlations between chronological age, epigenetic ages and brain age difference (left panel) and residual (right panel) scores. *** p < 0.001; ** p < 0.01; * p < 0.05.

## Sheet: SM.Figure3
	SM Figure 3. A-C) PCA plots across biological ages (A), their difference (B) and residual (C) scores. D) Consistency across biological age measures: Number of participants who showed accelerated (left column) or decelerated (right column) biological ageing in one one measure (blue), any two measures (yellow), any three (red), four (blue) or all five measures (green). Because most participants sho…

## Sheet: SM.Figure4
				A) Pearson							B) Spearman
				age at DNAm	age at MRI	EpiAge.Horvath	EpiAge.Zhang	EpiAge.Cortical	BrainAge		age at DNAm	age at MRI	EpiAge.Horvath	EpiAge.Zhang	EpiAge.Cortical	BrainAge
		age at DNAm
		age at MRI
		EpiAge.Horvath
		EpiAge.Zhang
		EpiAge.Cortical
		BrainAge
	SM Figure 4. Biological age correlations. Pearson (A) and Spearman (B) correlations between chronological age, epigenetic ages and Centile brain age. *** < 0.001; ** p < 0.01; * p < 0.05.

[truncated: 3 more sheets: SM.Figure5, SM.Figure6, Table1]
